# Supplementary material for: Myocardial Injury as a Prognostic Factor in Mid- and Long-Term Follow-Up of COVID-19 Survivors
Source: J Clin Med. 2021 Dec 16;10(24):5900. doi: 10.3390/jcm10245900 (PMC8708676; doi:10.3390/jcm10245900)
Supplement: Supplementary file 1 [file jcm-10-05900-s001.zip]

Archive with 1 entries (1 files):
- jcm-1505384-supplementary.pdf
